# Supplementary material for: Impact of Harvest Conditions and Host Tree Species on Chemical Composition and Antioxidant Activity of Extracts from Viscum album L
Source: Molecules. 2021 Jun 19;26(12):3741. doi: 10.3390/molecules26123741 (PMC8233733; doi:10.3390/molecules26123741)
Supplement: Supplementary file 1 [file molecules-26-03741-s001.zip]

Archive with 1 entries (1 files):
- molecules-1227922-supplementary.pdf
